# Supplementary material for: Cost-effectiveness analysis of benmelstobart and anlotinib plus chemotherapy versus standard chemotherapy in first-line treatment for extensive-stage small cell lung cancer: Perspectives from the United States and China
Source: PLoS One. 2025 Sep 26;20(9):e0331338. doi: 10.1371/journal.pone.0331338 (PMC12469147; doi:10.1371/journal.pone.0331338)
Supplement: S2 Table — (XLS) [file pone.0331338.s002.xls]

time	Accumulated Sos	Accumulated Ft	Accumulated Spfs	Accumulated PD	Pftd	Pftf	Pftp	Pptp	Pptd
1	0.999351771	6.00E-04	0.99999372	-6.00E-04	6.00E-04	0.99999372	-0.00059372	0	0
2	0.99289363	0.0071	0.993278986	-4.00E-04	0.00041379	0.9933	0.00628621	11.1436	-10.1436
3	0.977485887	0.0225	0.946289049	0.0312	0.00041379	0.9527	0.04688621	38.4277	-37.4277
4	0.954190588	0.0458	0.860508452	0.0937	0.00041379	0.9094	0.09018621	0.2679	0.7321
5	0.925161004	0.0748	0.762377222	0.1628	0.00041379	0.886	0.11358621	0.6943	0.3057
6	0.892414088	0.1076	0.668468674	0.2239	0.00041379	0.8768	0.12278621	0.8003	0.1997
7	0.857545433	0.1425	0.585061281	0.2725	0.00041379	0.8752	0.12438621	0.8457	0.1543
8	0.82173518	0.1783	0.513307006	0.3084	0.00041379	0.8774	0.12218621	0.8694	0.1306
9	0.785825102	0.2142	0.45234615	0.3335	0.00041379	0.8812	0.11838621	0.8843	0.1157
10	0.75039974	0.2496	0.40071769	0.3497	0.00041379	0.8859	0.11368621	0.8944	0.1056
11	0.715854013	0.2841	0.356924796	0.3589	0.00041379	0.8907	0.10888621	0.9015	0.0985
12	0.682445239	0.3176	0.319632424	0.3628	0.00041379	0.8955	0.10408621	0.9074	0.0926
13	0.650331833	0.3497	0.287714686	0.3626	0.00041379	0.9001	0.09948621	0.9118	0.0882
14	0.619601653	0.3804	0.260245443	0.3594	0.00041379	0.9045	0.09508621	0.9157	0.0843
15	0.59029262	0.4097	0.236470845	0.3538	0.00041379	0.9086	0.09098621	0.9185	0.0815
16	0.562407672	0.4376	0.215779215	0.3466	0.00041379	0.9125	0.08708621	0.9214	0.0786
17	0.535925591	0.4641	0.197673815	0.3383	0.00041379	0.9161	0.08348621	0.9241	0.0759
18	0.510808846	0.4892	0.181749995	0.3291	0.00041379	0.9194	0.08018621	0.926	0.074
19	0.487009253	0.513	0.167676691	0.3193	0.00041379	0.9226	0.07698621	0.9277	0.0723
20	0.464472063	0.5355	0.155181689	0.3093	0.00041379	0.9255	0.07408621	0.9298	0.0702
21	0.443138895	0.5569	0.144039966	0.2991	0.00041379	0.9282	0.07138621	0.9312	0.0688
22	0.422949828	0.5771	0.134064503	0.2889	0.00041379	0.9307	0.06888621	0.9327	0.0673
23	0.403844881	0.5962	0.125099025	0.2787	0.00041379	0.9331	0.06648621	0.9338	0.0662
24	0.38576504	0.6142	0.117012256	0.2688	0.00041379	0.9354	0.06418621	0.9357	0.0643
25	0.368652964	0.6313	0.109693355	0.259	0.00041379	0.9375	0.06208621	0.9365	0.0635
26	0.352453439	0.6475	0.103048269	0.2494	0.00041379	0.9394	0.06018621	0.9374	0.0626
27	0.337113664	0.6629	0.096996811	0.2401	0.00041379	0.9413	0.05828621	0.9386	0.0614
28	0.322583411	0.6774	0.091470306	0.2311	0.00041379	0.943	0.05658621	0.9397	0.0603
29	0.308815089	0.6912	0.08640968	0.2224	0.00041379	0.9447	0.05488621	0.9406	0.0594
30	0.295763745	0.7042	0.081763908	0.214	0.00041379	0.9462	0.05338621	0.9415	0.0585
31	0.28338702	0.7166	0.077488741	0.2059	0.00041379	0.9477	0.05188621	0.9423	0.0577
32	0.271645071	0.7284	0.073545662	0.1981	0.00041379	0.9491	0.05048621	0.9431	0.0569
33	0.260500476	0.7395	0.06990102	0.1906	0.00041379	0.9504	0.04918621	0.9439	0.0561
34	0.249918124	0.7501	0.066525319	0.1834	0.00041379	0.9517	0.04788621	0.9447	0.0553
35	0.239865097	0.7601	0.063392612	0.1765	0.00041379	0.9529	0.04668621	0.9454	0.0546
36	0.230310549	0.7697	0.06048001	0.1698	0.00041379	0.9541	0.04548621	0.9457	0.0543
37	0.221225589	0.7788	0.057767255	0.1635	0.00041379	0.9551	0.04448621	0.9471	0.0529
38	0.212583163	0.7874	0.05523637	0.1573	0.00041379	0.9562	0.04338621	0.9468	0.0532
39	0.204357937	0.7956	0.052871356	0.1515	0.00041379	0.9572	0.04238621	0.9482	0.0518
40	0.196526189	0.8035	0.050657936	0.1459	0.00041379	0.9581	0.04148621	0.9486	0.0514
41	0.189065706	0.8109	0.048583342	0.1405	0.00041379	0.959	0.04058621	0.9489	0.0511
42	0.181955682	0.818	0.046636123	0.1353	0.00041379	0.9599	0.03968621	0.9493	0.0507
43	0.175176625	0.8248	0.044805987	0.1304	0.00041379	0.9608	0.03878621	0.9504	0.0496
44	0.168710272	0.8313	0.043083664	0.1256	0.00041379	0.9616	0.03798621	0.9501	0.0499
45	0.162539501	0.8375	0.041460786	0.1211	0.00041379	0.9623	0.03728621	0.9514	0.0486
46	0.156648261	0.8434	0.039929782	0.1167	0.00041379	0.9631	0.03648621	0.9512	0.0488
47	0.151021492	0.849	0.038483793	0.1125	0.00041379	0.9638	0.03578621	0.9518	0.0482
48	0.145645065	0.8544	0.037116587	0.1085	0.00041379	0.9645	0.03508621	0.9524	0.0476
49	0.140505714	0.8595	0.035822497	0.1047	0.00041379	0.9651	0.03448621	0.9532	0.0468
50	0.13559098	0.8644	0.034596357	0.101	0.00041379	0.9658	0.03378621	0.9531	0.0469
51	0.13088916	0.8691	0.033433452	0.0975	0.00041379	0.9664	0.03318621	0.954	0.046
52	0.126389249	0.8736	0.032329469	0.0941	0.00041379	0.967	0.03258621	0.954	0.046
53	0.122080899	0.8779	0.03128046	0.0908	0.00041379	0.9676	0.03198621	0.9539	0.0461
54	0.117954377	0.882	0.030282801	0.0877	0.00041379	0.9681	0.03148621	0.955	0.045
55	0.114000516	0.886	0.029333165	0.0847	0.00041379	0.9686	0.03098621	0.9551	0.0449
56	0.110210689	0.8898	0.02842849	0.0818	0.00041379	0.9692	0.03038621	0.9552	0.0448
57	0.106576764	0.8934	0.027565957	0.079	0.00041379	0.9697	0.02988621	0.9554	0.0446
58	0.103091077	0.8969	0.026742963	0.0763	0.00041379	0.9701	0.02948621	0.9555	0.0445
59	0.099746401	0.9003	0.025957105	0.0738	0.00041379	0.9706	0.02898621	0.9571	0.0429
60	0.096535918	0.9035	0.025206162	0.0713	0.00041379	0.9711	0.02848621	0.9561	0.0439
61	0.093453191	0.9065	0.024488075	0.069	0.00041379	0.9715	0.02808621	0.9578	0.0422
62	0.090492142	0.9095	0.023800937	0.0667	0.00041379	0.9719	0.02768621	0.9568	0.0432
63	0.087647031	0.9124	0.023142976	0.0645	0.00041379	0.9724	0.02718621	0.9573	0.0427
64	0.084912429	0.9151	0.022512549	0.0624	0.00041379	0.9728	0.02678621	0.9578	0.0422
65	0.082283204	0.9177	0.021908125	0.0604	0.00041379	0.9732	0.02638621	0.9584	0.0416
66	0.079754503	0.9202	0.021328278	0.0584	0.00041379	0.9735	0.02608621	0.9574	0.0426
67	0.077321729	0.9227	0.020771682	0.0566	0.00041379	0.9739	0.02568621	0.9598	0.0402
68	0.074980533	0.925	0.020237096	0.0547	0.00041379	0.9743	0.02528621	0.9572	0.0428
69	0.072726793	0.9273	0.019723364	0.053	0.00041379	0.9746	0.02498621	0.9597	0.0403
70	0.070556605	0.9294	0.019229403	0.0513	0.00041379	0.975	0.02458621	0.9588	0.0412
71	0.068466267	0.9315	0.018754202	0.0497	0.00041379	0.9753	0.02428621	0.9597	0.0403
72	0.066452266	0.9335	0.018296813	0.0482	0.00041379	0.9756	0.02398621	0.9608	0.0392
73	0.064511271	0.9355	0.017856347	0.0467	0.00041379	0.9759	0.02368621	0.9599	0.0401
74	0.062640121	0.9374	0.017431971	0.0452	0.00041379	0.9762	0.02338621	0.9589	0.0411
75	0.060835813	0.9392	0.017022903	0.0438	0.00041379	0.9765	0.02308621	0.9601	0.0399
76	0.059095493	0.9409	0.016628407	0.0425	0.00041379	0.9768	0.02278621	0.9615	0.0385
77	0.057416452	0.9426	0.016247792	0.0412	0.00041379	0.9771	0.02248621	0.9606	0.0394
78	0.055796112	0.9442	0.015880407	0.0399	0.00041379	0.9774	0.02218621	0.9597	0.0403
79	0.054232022	0.9458	0.01552564	0.0387	0.00041379	0.9777	0.02188621	0.9612	0.0388
80	0.052721852	0.9473	0.015182913	0.0375	0.00041379	0.9779	0.02168621	0.9603	0.0397
81	0.051263382	0.9487	0.014851682	0.0364	0.00041379	0.9782	0.02138621	0.962	0.038
82	0.049854499	0.9501	0.014531433	0.0353	0.00041379	0.9784	0.02118621	0.9611	0.0389
83	0.048493192	0.9515	0.01422168	0.0343	0.00041379	0.9787	0.02088621	0.9631	0.0369
84	0.047177542	0.9528	0.013921965	0.0333	0.00041379	0.9789	0.02068621	0.9623	0.0377
85	0.045905724	0.9541	0.013631853	0.0323	0.00041379	0.9792	0.02038621	0.9614	0.0386
86	0.044675996	0.9553	0.013350935	0.0313	0.00041379	0.9794	0.02018621	0.9605	0.0395
87	0.043486695	0.9565	0.013078821	0.0304	0.00041379	0.9796	0.01998621	0.9627	0.0373
88	0.042336237	0.9577	0.012815144	0.0295	0.00041379	0.9798	0.01978621	0.9619	0.0381
89	0.04122311	0.9588	0.012559555	0.0287	0.00041379	0.9801	0.01948621	0.9644	0.0356
90	0.040145869	0.9599	0.012311721	0.0278	0.00041379	0.9803	0.01928621	0.9602	0.0398
91	0.039103136	0.9609	0.012071331	0.027	0.00041379	0.9805	0.01908621	0.9628	0.0372
92	0.038093593	0.9619	0.011838084	0.0263	0.00041379	0.9807	0.01888621	0.9656	0.0344
93	0.037115981	0.9629	0.011611697	0.0255	0.00041379	0.9809	0.01868621	0.9612	0.0388
94	0.036169098	0.9638	0.011391902	0.0248	0.00041379	0.9811	0.01848621	0.9641	0.0359
95	0.035251792	0.9647	0.011178442	0.0241	0.00041379	0.9813	0.01828621	0.9634	0.0366
96	0.034362965	0.9656	0.010971072	0.0234	0.00041379	0.9814	0.01818621	0.9625	0.0375
97	0.033501562	0.9665	0.010769561	0.0227	0.00041379	0.9816	0.01798621	0.9617	0.0383
98	0.032666577	0.9673	0.010573688	0.0221	0.00041379	0.9818	0.01778621	0.9651	0.0349
99	0.031857045	0.9681	0.010383241	0.0215	0.00041379	0.982	0.01758621	0.9644	0.0356
100	0.031072044	0.9689	0.010198021	0.0209	0.00041379	0.9822	0.01738621	0.9637	0.0363
101	0.030310688	0.9697	0.010017835	0.0203	0.00041379	0.9823	0.01728621	0.9629	0.0371
102	0.029572131	0.9704	0.009842501	0.0197	0.00041379	0.9825	0.01708621	0.962	0.038
103	0.028855559	0.9711	0.009671843	0.0192	0.00041379	0.9827	0.01688621	0.9662	0.0338
104	0.028160196	0.9718	0.009505695	0.0187	0.00041379	0.9828	0.01678621	0.9655	0.0345
105	0.027485295	0.9725	0.009343899	0.0181	0.00041379	0.983	0.01658621	0.9595	0.0405
106	0.02683014	0.9732	0.0091863	0.0176	0.00041379	0.9831	0.01648621	0.9639	0.0361
107	0.026194044	0.9738	0.009032754	0.0172	0.00041379	0.9833	0.01628621	0.9688	0.0312
108	0.025576349	0.9744	0.008883122	0.0167	0.00041379	0.9834	0.01618621	0.9624	0.0376
109	0.024976422	0.975	0.00873727	0.0162	0.00041379	0.9836	0.01598621	0.9616	0.0384
110	0.024393656	0.9756	0.00859507	0.0158	0.00041379	0.9837	0.01588621	0.9667	0.0333
111	0.023827468	0.9762	0.0084564	0.0154	0.00041379	0.9839	0.01568621	0.9662	0.0338
112	0.023277298	0.9767	0.008321142	0.015	0.00041379	0.984	0.01558621	0.9655	0.0345
113	0.022742608	0.9773	0.008189185	0.0146	0.00041379	0.9841	0.01548621	0.9647	0.0353
114	0.02222288	0.9778	0.00806042	0.0142	0.00041379	0.9843	0.01528621	0.964	0.036
115	0.021717619	0.9783	0.007934745	0.0138	0.00041379	0.9844	0.01518621	0.9632	0.0368
116	0.021226346	0.9788	0.007812059	0.0134	0.00041379	0.9845	0.01508621	0.9623	0.0377
117	0.020748601	0.9793	0.007692269	0.0131	0.00041379	0.9847	0.01488621	0.9689	0.0311
118	0.020283943	0.9797	0.007575281	0.0127	0.00041379	0.9848	0.01478621	0.9608	0.0392
119	0.019831947	0.9802	0.00746101	0.0124	0.00041379	0.9849	0.01468621	0.9676	0.0324
120	0.019392203	0.9806	0.007349369	0.012	0.00041379	0.985	0.01458621	0.959	0.041
121	0.018964318	0.981	0.007240279	0.0117	0.00041379	0.9852	0.01438621	0.9662	0.0338
122	0.018547913	0.9815	0.00713366	0.0114	0.00041379	0.9853	0.01428621	0.9655	0.0345
123	0.018142622	0.9819	0.007029439	0.0111	0.00041379	0.9854	0.01418621	0.9648	0.0352
124	0.017748094	0.9823	0.006927543	0.0108	0.00041379	0.9855	0.01408621	0.9641	0.0359
125	0.01736399	0.9826	0.006827902	0.0105	0.00041379	0.9856	0.01398621	0.9633	0.0367
126	0.016989985	0.983	0.006730449	0.0103	0.00041379	0.9857	0.01388621	0.9719	0.0281
127	0.016625763	0.9834	0.006635121	0.01	0.00041379	0.9858	0.01378621	0.9619	0.0381
128	0.016271022	0.9837	0.006541855	0.0097	0.00041379	0.9859	0.01368621	0.9609	0.0391
129	0.015925469	0.9841	0.006450592	0.0095	0.00041379	0.986	0.01358621	0.9702	0.0298
130	0.015588822	0.9844	0.006361273	0.0092	0.00041379	0.9862	0.01338621	0.9593	0.0407
131	0.015260811	0.9847	0.006273843	0.009	0.00041379	0.9863	0.01328621	0.9691	0.0309
132	0.014941172	0.9851	0.00618825	0.0088	0.00041379	0.9864	0.01318621	0.9686	0.0314
133	0.014629653	0.9854	0.00610444	0.0085	0.00041379	0.9865	0.01308621	0.9567	0.0433
134	0.014326011	0.9857	0.006022365	0.0083	0.00041379	0.9866	0.01298621	0.9671	0.0329
135	0.014030008	0.986	0.005941976	0.0081	0.00041379	0.9867	0.01288621	0.9666	0.0334
136	0.013741418	0.9863	0.005863226	0.0079	0.00041379	0.9867	0.01288621	0.9659	0.0341
137	0.013460022	0.9865	0.005786072	0.0077	0.00041379	0.9868	0.01278621	0.9652	0.0348
138	0.013185607	0.9868	0.005710469	0.0075	0.00041379	0.9869	0.01268621	0.9645	0.0355
139	0.012917969	0.9871	0.005636376	0.0073	0.00041379	0.987	0.01258621	0.9638	0.0362
140	0.01265691	0.9873	0.005563752	0.0071	0.00041379	0.9871	0.01248621	0.963	0.037
141	0.012402238	0.9876	0.005492559	0.0069	0.00041379	0.9872	0.01238621	0.9621	0.0379
142	0.01215377	0.9878	0.005422758	0.0067	0.00041379	0.9873	0.01228621	0.9612	0.0388
143	0.011911326	0.9881	0.005354314	0.0066	0.00041379	0.9874	0.01218621	0.9752	0.0248
144	0.011674735	0.9883	0.00528719	0.0064	0.00041379	0.9875	0.01208621	0.9599	0.0401
145	0.011443828	0.9886	0.005221353	0.0062	0.00041379	0.9875	0.01208621	0.9588	0.0412
146	0.011218446	0.9888	0.005156769	0.0061	0.00041379	0.9876	0.01198621	0.9738	0.0262
147	0.010998431	0.989	0.005093406	0.0059	0.00041379	0.9877	0.01188621	0.9572	0.0428
148	0.010783633	0.9892	0.005031234	0.0058	0.00041379	0.9878	0.01178621	0.9729	0.0271
149	0.010573906	0.9894	0.004970223	0.0056	0.00041379	0.9879	0.01168621	0.9554	0.0446
150	0.010369109	0.9896	0.004910343	0.0055	0.00041379	0.988	0.01158621	0.9719	0.0281
151	0.010169105	0.9898	0.004851566	0.0053	0.00041379	0.988	0.01158621	0.9533	0.0467
152	0.009973762	0.99	0.004793866	0.0052	0.00041379	0.9881	0.01148621	0.9706	0.0294
153	0.00978295	0.9902	0.004737215	0.005	0.00041379	0.9882	0.01138621	0.951	0.049
154	0.009596548	0.9904	0.004681588	0.0049	0.00041379	0.9883	0.01128621	0.9693	0.0307
155	0.009414434	0.9906	0.00462696	0.0048	0.00041379	0.9883	0.01128621	0.9688	0.0312
156	0.009236491	0.9908	0.004573307	0.0047	0.00041379	0.9884	0.01118621	0.9684	0.0316
157	0.009062608	0.9909	0.004520606	0.0045	0.00041379	0.9885	0.01108621	0.9467	0.0533
158	0.008892676	0.9911	0.004468834	0.0044	0.00041379	0.9885	0.01108621	0.9666	0.0334
159	0.008726587	0.9913	0.00441797	0.0043	0.00041379	0.9886	0.01098621	0.9661	0.0339
160	0.008564241	0.9914	0.004367991	0.0042	0.00041379	0.9887	0.01088621	0.9656	0.0344
161	0.008405537	0.9916	0.004318877	0.0041	0.00041379	0.9888	0.01078621	0.965	0.035
162	0.00825038	0.9917	0.004270608	0.004	0.00041379	0.9888	0.01078621	0.9642	0.0358
163	0.008098675	0.9919	0.004223165	0.0039	0.00041379	0.9889	0.01068621	0.9636	0.0364
164	0.007950333	0.992	0.004176528	0.0038	0.00041379	0.989	0.01058621	0.9629	0.0371
165	0.007805266	0.9922	0.004130679	0.0037	0.00041379	0.989	0.01058621	0.962	0.038
166	0.007663388	0.9923	0.004085601	0.0036	0.00041379	0.9891	0.01048621	0.9613	0.0387
167	0.007524617	0.9925	0.004041275	0.0035	0.00041379	0.9892	0.01038621	0.9604	0.0396
168	0.007388873	0.9926	0.003997686	0.0034	0.00041379	0.9892	0.01038621	0.9594	0.0406
169	0.007256079	0.9927	0.003954816	0.0033	0.00041379	0.9893	0.01028621	0.9585	0.0415
170	0.007126158	0.9929	0.00391265	0.0032	0.00041379	0.9893	0.01028621	0.9574	0.0426
171	0.006999038	0.993	0.003871172	0.0031	0.00041379	0.9894	0.01018621	0.9563	0.0437
172	0.006874647	0.9931	0.003830367	0.003	0.00041379	0.9895	0.01008621	0.9551	0.0449
173	0.006752917	0.9932	0.00379022	0.003	0.00041379	0.9895	0.01008621	0.9871	0.0129
174	0.006633781	0.9934	0.003750718	0.0029	0.00041379	0.9896	0.00998621	0.9541	0.0459
175	0.006517173	0.9935	0.003711846	0.0028	0.00041379	0.9896	0.00998621	0.9526	0.0474
176	0.006403031	0.9936	0.00367359	0.0027	0.00041379	0.9897	0.00988621	0.9512	0.0488
177	0.006291293	0.9937	0.003635939	0.0027	0.00041379	0.9898	0.00978621	0.9867	0.0133
178	0.0061819	0.9938	0.003598878	0.0026	0.00041379	0.9898	0.00978621	0.9498	0.0502
179	0.006074795	0.9939	0.003562395	0.0025	0.00041379	0.9899	0.00968621	0.9481	0.0519
180	0.005969919	0.994	0.003526479	0.0024	0.00041379	0.9899	0.00968621	0.9462	0.0538
181	0.00586722	0.9941	0.003491118	0.0024	0.00041379	0.99	0.00958621	0.9859	0.0141
182	0.005766644	0.9942	0.003456299	0.0023	0.00041379	0.99	0.00958621	0.9444	0.0556
183	0.00566814	0.9943	0.003422012	0.0022	0.00041379	0.9901	0.00948621	0.9423	0.0577
184	0.005571657	0.9944	0.003388246	0.0022	0.00041379	0.9901	0.00948621	0.9852	0.0148
185	0.005477146	0.9945	0.00335499	0.0021	0.00041379	0.9902	0.00938621	0.9401	0.0599
186	0.005384561	0.9946	0.003322234	0.0021	0.00041379	0.9902	0.00938621	0.985	0.015
187	0.005293855	0.9947	0.003289968	0.002	0.00041379	0.9903	0.00928621	0.9377	0.0623
188	0.005204984	0.9948	0.003258182	0.0019	0.00041379	0.9903	0.00928621	0.9347	0.0653
189	0.005117904	0.9949	0.003226866	0.0019	0.00041379	0.9904	0.00918621	0.9842	0.0158
190	0.005032572	0.995	0.003196012	0.0018	0.00041379	0.9904	0.00918621	0.9318	0.0682
191	0.004948947	0.9951	0.003165609	0.0018	0.00041379	0.9905	0.00908621	0.9839	0.0161
192	0.00486699	0.9951	0.003135649	0.0017	0.00041379	0.9905	0.00908621	0.9285	0.0715
193	0.004786661	0.9952	0.003106124	0.0017	0.00041379	0.9906	0.00898621	0.9834	0.0166
194	0.004707922	0.9953	0.003077024	0.0016	0.00041379	0.9906	0.00898621	0.9248	0.0752
195	0.004630737	0.9954	0.003048342	0.0016	0.00041379	0.9907	0.00888621	0.9829	0.0171
196	0.004555069	0.9954	0.00302007	0.0015	0.00041379	0.9907	0.00888621	0.9206	0.0794
197	0.004480883	0.9955	0.002992199	0.0015	0.00041379	0.9908	0.00878621	0.9823	0.0177
198	0.004408146	0.9956	0.002964723	0.0014	0.00041379	0.9908	0.00878621	0.9158	0.0842
199	0.004336824	0.9957	0.002937633	0.0014	0.00041379	0.9909	0.00868621	0.9816	0.0184
200	0.004266885	0.9957	0.002910922	0.0014	0.00041379	0.9909	0.00868621	0.9818	0.0182
201	0.004198297	0.9958	0.002884583	0.0013	0.00041379	0.991	0.00858621	0.9107	0.0893
202	0.00413103	0.9959	0.00285861	0.0013	0.00041379	0.991	0.00858621	0.9809	0.0191
203	0.004065055	0.9959	0.002832995	0.0012	0.00041379	0.991	0.00858621	0.9042	0.0958
204	0.004000341	0.996	0.002807731	0.0012	0.00041379	0.9911	0.00848621	0.98	0.02
205	0.003936861	0.9961	0.002782813	0.0012	0.00041379	0.9911	0.00848621	0.9801	0.0199
206	0.003874587	0.9961	0.002758234	0.0011	0.00041379	0.9912	0.00838621	0.8972	0.1028
207	0.003813493	0.9962	0.002733987	0.0011	0.00041379	0.9912	0.00838621	0.979	0.021
208	0.003753551	0.9962	0.002710067	0.001	0.00041379	0.9913	0.00828621	0.8885	0.1115
209	0.003694738	0.9963	0.002686468	0.001	0.00041379	0.9913	0.00828621	0.9775	0.0225
210	0.003637027	0.9964	0.002663184	0.001	0.00041379	0.9913	0.00828621	0.9777	0.0223
211	0.003580395	0.9964	0.002640209	9.00E-04	0.00041379	0.9914	0.00818621	0.8782	0.1218
212	0.003524817	0.9965	0.002617538	9.00E-04	0.00041379	0.9914	0.00818621	0.976	0.024
213	0.003470272	0.9965	0.002595165	9.00E-04	0.00041379	0.9915	0.00808621	0.9765	0.0235
214	0.003416736	0.9966	0.002573085	8.00E-04	0.00041379	0.9915	0.00808621	0.8656	0.1344
215	0.003364188	0.9966	0.002551293	8.00E-04	0.00041379	0.9915	0.00808621	0.974	0.026
216	0.003312607	0.9967	0.002529784	8.00E-04	0.00041379	0.9916	0.00798621	0.9745	0.0255
217	0.003261971	0.9967	0.002508554	8.00E-04	0.00041379	0.9916	0.00798621	0.9747	0.0253
218	0.00321226	0.9968	0.002487596	7.00E-04	0.00041379	0.9916	0.00798621	0.85	0.15
219	0.003163454	0.9968	0.002466906	7.00E-04	0.00041379	0.9917	0.00788621	0.972	0.028
220	0.003115535	0.9969	0.002446481	7.00E-04	0.00041379	0.9917	0.00788621	0.9722	0.0278
221	0.003068484	0.9969	0.002426314	6.00E-04	0.00041379	0.9918	0.00778621	0.8299	0.1701
222	0.003022281	0.997	0.002406403	6.00E-04	0.00041379	0.9918	0.00778621	0.9685	0.0315
223	0.002976909	0.997	0.002386742	6.00E-04	0.00041379	0.9918	0.00778621	0.9688	0.0312
224	0.002932351	0.9971	0.002367327	6.00E-04	0.00041379	0.9919	0.00768621	0.9694	0.0306
225	0.00288859	0.9971	0.002348154	5.00E-04	0.00041379	0.9919	0.00768621	0.803	0.197
226	0.002845608	0.9972	0.002329219	5.00E-04	0.00041379	0.9919	0.00768621	0.9639	0.0361
227	0.00280339	0.9972	0.002310519	5.00E-04	0.00041379	0.992	0.00758621	0.9647	0.0353
228	0.00276192	0.9972	0.002292049	5.00E-04	0.00041379	0.992	0.00758621	0.9649	0.0351
229	0.002721182	0.9973	0.002273805	4.00E-04	0.00041379	0.992	0.00758621	0.7652	0.2348
230	0.002681161	0.9973	0.002255783	4.00E-04	0.00041379	0.9921	0.00748621	0.9574	0.0426
231	0.002641843	0.9974	0.002237981	4.00E-04	0.00041379	0.9921	0.00748621	0.9578	0.0422
232	0.002603213	0.9974	0.002220394	4.00E-04	0.00041379	0.9921	0.00748621	0.9581	0.0419
233	0.002565256	0.9974	0.002203019	4.00E-04	0.00041379	0.9922	0.00738621	0.959	0.041
234	0.00252796	0.9975	0.002185853	3.00E-04	0.00041379	0.9922	0.00738621	0.7093	0.2907
235	0.002491311	0.9975	0.002168891	3.00E-04	0.00041379	0.9922	0.00738621	0.9462	0.0538
236	0.002455296	0.9975	0.002152132	3.00E-04	0.00041379	0.9923	0.00728621	0.9473	0.0527
237	0.002419901	0.9976	0.002135571	3.00E-04	0.00041379	0.9923	0.00728621	0.9477	0.0523
238	0.002385115	0.9976	0.002119206	3.00E-04	0.00041379	0.9923	0.00728621	0.9481	0.0519
239	0.002350925	0.9976	0.002103032	2.00E-04	0.00041379	0.9924	0.00718621	0.6159	0.3841
240	0.002317319	0.9977	0.002087049	2.00E-04	0.00041379	0.9924	0.00718621	0.9244	0.0756
241	0.002284286	0.9977	0.002071251	2.00E-04	0.00041379	0.9924	0.00718621	0.925	0.075
242	0.002251814	0.9977	0.002055637	2.00E-04	0.00041379	0.9925	0.00708621	0.9266	0.0734
243	0.002219892	0.9978	0.002040203	2.00E-04	0.00041379	0.9925	0.00708621	0.9272	0.0728
244	0.002188509	0.9978	0.002024947	2.00E-04	0.00041379	0.9925	0.00708621	0.9277	0.0723
245	0.002157655	0.9978	0.002009866	1.00E-04	0.00041379	0.9926	0.00698621	0.4293	0.5707
246	0.00212732	0.9979	0.001994958	1.00E-04	0.00041379	0.9926	0.00698621	0.8596	0.1404
247	0.002097492	0.9979	0.001980218	1.00E-04	0.00041379	0.9926	0.00698621	0.8606	0.1394
248	0.002068162	0.9979	0.001965646	1.00E-04	0.00041379	0.9926	0.00698621	0.8617	0.1383
249	0.002039321	0.998	0.001951239	1.00E-04	0.00041379	0.9927	0.00688621	0.8646	0.1354
250	0.002010958	0.998	0.001936993	1.00E-04	0.00041379	0.9927	0.00688621	0.8656	0.1344
251	0.001983066	0.998	0.001922907	1.00E-04	0.00041379	0.9927	0.00688621	0.8666	0.1334
252	0.001955634	0.998	0.001908978	0	0.00041379	0.9928	0.00678621	-0.1305	1.1305
253	0.001928653	0.9981	0.001895204	0	0.00041379	0.9928	0.00678621	#NAME?	Inf
254	0.001902116	0.9981	0.001881582	0	0.00041379	0.9928	0.00678621	#NAME?	Inf
255	0.001876013	0.9981	0.001868111	0	0.00041379	0.9928	0.00678621	#NAME?	Inf
256	0.001850336	0.9981	0.001854787	0	0.00041379	0.9929	0.00668621	#NAME?	Inf
257	0.001825078	0.9982	0.00184161	0	0.00041379	0.9929	0.00668621	Inf	#NAME?
258	0.001800229	0.9982	0.001828575	0	0.00041379	0.9929	0.00668621	Inf	#NAME?
259	0.001775783	0.9982	0.001815683	0	0.00041379	0.9929	0.00668621	Inf	#NAME?
260	0.001751732	0.9982	0.00180293	-1.00E-04	0.00041379	0.993	0.00658621	Inf	#NAME?
