# Supplementary material for: Cost-effectiveness analysis of benmelstobart and anlotinib plus chemotherapy versus standard chemotherapy in first-line treatment for extensive-stage small cell lung cancer: Perspectives from the United States and China
Source: PLoS One. 2025 Sep 26;20(9):e0331338. doi: 10.1371/journal.pone.0331338 (PMC12469147; doi:10.1371/journal.pone.0331338)
Supplement: S3 Table — (XLS) [file pone.0331338.s003.xls]

time	Accumulated Sos	Accumulated Ft	Accumulated Spfs	Accumulated PD	Pftd	Pftf	Pftp	Pptp	Pptd
1	0.998084589	0.0019	0.99923634	-0.0012	0.0019	0.99923634	-0.00113634	0	0
2	0.989640796	0.0104	0.983816535	0.0058	0.00041379	0.9846	0.01498621	7.6456	-6.6456
3	0.972538201	0.0275	0.909873977	0.0627	0.00041379	0.9248	0.07478621	-1.8752	2.8752
4	0.945988205	0.054	0.738516926	0.2075	0.00041379	0.8117	0.18788621	0.5829	0.4171
5	0.910266747	0.0897	0.512552568	0.3977	0.00041379	0.694	0.30558621	0.829	0.171
6	0.866536296	0.1335	0.319281048	0.5473	0.00041379	0.6229	0.37668621	0.8907	0.1093
7	0.816587934	0.1834	0.191601254	0.625	0.00041379	0.6001	0.39948621	0.9089	0.0911
8	0.762527841	0.2375	0.115996555	0.6465	0.00041379	0.6054	0.39418621	0.9136	0.0864
9	0.706474217	0.2935	0.072263404	0.6342	0.00041379	0.623	0.37658621	0.9134	0.0866
10	0.650322534	0.3497	0.046576898	0.6037	0.00041379	0.6445	0.35508621	0.9114	0.0886
11	0.595606283	0.4044	0.031039103	0.5646	0.00041379	0.6664	0.33318621	0.9095	0.0905
12	0.54344899	0.4566	0.021326394	0.5221	0.00041379	0.6871	0.31248621	0.9075	0.0925
13	0.494584051	0.5054	0.015058013	0.4795	0.00041379	0.7061	0.29348621	0.9064	0.0936
14	0.449413724	0.5506	0.01089158	0.4385	0.00041379	0.7233	0.27628621	0.9058	0.0942
15	0.408082968	0.5919	0.008047559	0.4	0.00041379	0.7389	0.26068621	0.9057	0.0943
16	0.370551781	0.6294	0.006059347	0.3645	0.00041379	0.7529	0.24668621	0.9063	0.0937
17	0.336657406	0.6633	0.004639427	0.332	0.00041379	0.7657	0.23388621	0.9069	0.0931
18	0.306163345	0.6938	0.00360578	0.3026	0.00041379	0.7772	0.22238621	0.9083	0.0917
19	0.278795477	0.7212	0.00284028	0.276	0.00041379	0.7877	0.21188621	0.9096	0.0904
20	0.25426718	0.7457	0.002264512	0.252	0.00041379	0.7973	0.20228621	0.911	0.089
21	0.232295793	0.7677	0.001825332	0.2305	0.00041379	0.8061	0.19348621	0.9129	0.0871
22	0.212612687	0.7874	0.001486043	0.2111	0.00041379	0.8141	0.18548621	0.9144	0.0856
23	0.194968825	0.805	0.001220859	0.1937	0.00041379	0.8216	0.17798621	0.9163	0.0837
24	0.179137256	0.8209	0.00101138	0.1781	0.00041379	0.8284	0.17118621	0.9184	0.0816
25	0.164913645	0.8351	0.000844279	0.1641	0.00041379	0.8348	0.16478621	0.9205	0.0795
26	0.152115584	0.8479	0.000709779	0.1514	0.00041379	0.8407	0.15888621	0.9218	0.0782
27	0.140581209	0.8594	0.000600614	0.14	0.00041379	0.8462	0.15338621	0.924	0.076
28	0.130167476	0.8698	0.000511327	0.1297	0.00041379	0.8513	0.14828621	0.9258	0.0742
29	0.120748316	0.8793	0.000437774	0.1203	0.00041379	0.8562	0.14338621	0.927	0.073
30	0.112212801	0.8878	0.000376777	0.1118	0.00041379	0.8607	0.13888621	0.9288	0.0712
31	0.104463406	0.8955	0.000325875	0.1041	0.00041379	0.8649	0.13468621	0.9307	0.0693
32	0.097414406	0.9026	0.00028315	0.0971	0.00041379	0.8689	0.13068621	0.9323	0.0677
33	0.090990426	0.909	0.000247092	0.0907	0.00041379	0.8727	0.12688621	0.9337	0.0663
34	0.085125147	0.9149	0.000216503	0.0849	0.00041379	0.8762	0.12338621	0.9357	0.0643
35	0.079760162	0.9202	0.000190429	0.0796	0.00041379	0.8796	0.11998621	0.9373	0.0627
36	0.074843972	0.9252	0.000168101	0.0747	0.00041379	0.8827	0.11688621	0.9382	0.0618
37	0.070331108	0.9297	0.000148898	0.0702	0.00041379	0.8858	0.11378621	0.9395	0.0605
38	0.066181364	0.9338	0.000132316	0.066	0.00041379	0.8886	0.11098621	0.9399	0.0601
39	0.062359132	0.9376	0.000117942	0.0622	0.00041379	0.8914	0.10818621	0.9422	0.0578
40	0.058832827	0.9412	0.000105436	0.0587	0.00041379	0.894	0.10558621	0.9435	0.0565
41	0.055574382	0.9444	9.45E-05	0.0555	0.00041379	0.8964	0.10318621	0.9453	0.0547
42	0.052558816	0.9474	8.50E-05	0.0525	0.00041379	0.8988	0.10078621	0.9458	0.0542
43	0.049763856	0.9502	7.65E-05	0.0497	0.00041379	0.9011	0.09848621	0.9465	0.0535
44	0.047169607	0.9528	6.91E-05	0.0471	0.00041379	0.9032	0.09638621	0.9475	0.0525
45	0.04475827	0.9552	6.26E-05	0.0447	0.00041379	0.9053	0.09428621	0.9489	0.0511
46	0.042513891	0.9575	5.68E-05	0.0425	0.00041379	0.9073	0.09228621	0.9507	0.0493
47	0.040422148	0.9596	5.16E-05	0.0404	0.00041379	0.9092	0.09038621	0.9505	0.0495
48	0.038470163	0.9615	4.70E-05	0.0384	0.00041379	0.911	0.08858621	0.9504	0.0496
49	0.036646335	0.9634	4.29E-05	0.0366	0.00041379	0.9127	0.08688621	0.953	0.047
50	0.034940195	0.9651	3.93E-05	0.0349	0.00041379	0.9144	0.08518621	0.9535	0.0465
51	0.033342286	0.9667	3.60E-05	0.0333	0.00041379	0.9161	0.08348621	0.9541	0.0459
52	0.031844048	0.9682	3.30E-05	0.0318	0.00041379	0.9176	0.08198621	0.9549	0.0451
53	0.03043772	0.9696	3.03E-05	0.0304	0.00041379	0.9191	0.08048621	0.9559	0.0441
54	0.029116257	0.9709	2.79E-05	0.0291	0.00041379	0.9206	0.07898621	0.9572	0.0428
55	0.027873256	0.9721	2.57E-05	0.0278	0.00041379	0.922	0.07758621	0.9553	0.0447
56	0.026702884	0.9733	2.38E-05	0.0267	0.00041379	0.9233	0.07628621	0.9604	0.0396
57	0.025599825	0.9744	2.20E-05	0.0256	0.00041379	0.9246	0.07498621	0.9587	0.0413
58	0.024559226	0.9754	2.03E-05	0.0245	0.00041379	0.9259	0.07368621	0.957	0.043
59	0.023576648	0.9764	1.89E-05	0.0236	0.00041379	0.9271	0.07248621	0.9632	0.0368
60	0.022648029	0.9774	1.75E-05	0.0226	0.00041379	0.9283	0.07128621	0.9576	0.0424
61	0.021769646	0.9782	1.63E-05	0.0218	0.00041379	0.9294	0.07018621	0.9645	0.0355
62	0.020938082	0.9791	1.51E-05	0.0209	0.00041379	0.9305	0.06908621	0.9587	0.0413
63	0.020150197	0.9798	1.41E-05	0.0201	0.00041379	0.9316	0.06798621	0.9617	0.0383
64	0.019403103	0.9806	1.32E-05	0.0194	0.00041379	0.9326	0.06698621	0.9651	0.0349
65	0.01869414	0.9813	1.23E-05	0.0187	0.00041379	0.9337	0.06588621	0.9639	0.0361
66	0.018020855	0.982	1.15E-05	0.018	0.00041379	0.9346	0.06498621	0.9625	0.0375
67	0.017380984	0.9826	1.07E-05	0.0174	0.00041379	0.9356	0.06398621	0.9666	0.0334
68	0.016772435	0.9832	1.01E-05	0.0168	0.00041379	0.9365	0.06308621	0.9655	0.0345
69	0.016193273	0.9838	9.43E-06	0.0162	0.00041379	0.9374	0.06218621	0.9642	0.0358
70	0.015641705	0.9844	8.85E-06	0.0156	0.00041379	0.9383	0.06128621	0.9629	0.0371
71	0.015116071	0.9849	8.31E-06	0.0151	0.00041379	0.9391	0.06048621	0.9679	0.0321
72	0.01461483	0.9854	7.81E-06	0.0146	0.00041379	0.9399	0.05968621	0.9669	0.0331
73	0.01413655	0.9859	7.35E-06	0.0141	0.00041379	0.9408	0.05878621	0.9657	0.0343
74	0.013679901	0.9863	6.92E-06	0.0137	0.00041379	0.9415	0.05808621	0.9716	0.0284
75	0.013243644	0.9868	6.52E-06	0.0132	0.00041379	0.9423	0.05728621	0.9635	0.0365
76	0.012826628	0.9872	6.15E-06	0.0128	0.00041379	0.943	0.05658621	0.9697	0.0303
77	0.012427777	0.9876	5.80E-06	0.0124	0.00041379	0.9438	0.05578621	0.9687	0.0313
78	0.01204609	0.988	5.48E-06	0.012	0.00041379	0.9445	0.05508621	0.9677	0.0323
79	0.01168063	0.9883	5.18E-06	0.0117	0.00041379	0.9452	0.05438621	0.975	0.025
80	0.011330523	0.9887	4.90E-06	0.0113	0.00041379	0.9458	0.05378621	0.9658	0.0342
81	0.010994951	0.989	4.64E-06	0.011	0.00041379	0.9465	0.05308621	0.9734	0.0266
82	0.010673149	0.9893	4.39E-06	0.0107	0.00041379	0.9471	0.05248621	0.9727	0.0273
83	0.0103644	0.9896	4.16E-06	0.0104	0.00041379	0.9477	0.05188621	0.9719	0.0281
84	0.010068031	0.9899	3.95E-06	0.0101	0.00041379	0.9484	0.05118621	0.9711	0.0289
85	0.009783414	0.9902	3.75E-06	0.0098	0.00041379	0.9489	0.05068621	0.9703	0.0297
86	0.009509956	0.9905	3.56E-06	0.0095	0.00041379	0.9495	0.05008621	0.9694	0.0306
87	0.009247101	0.9908	3.38E-06	0.0092	0.00041379	0.9501	0.04948621	0.9684	0.0316
88	0.008994327	0.991	3.21E-06	0.009	0.00041379	0.9507	0.04888621	0.9782	0.0218
89	0.008751144	0.9912	3.06E-06	0.0087	0.00041379	0.9512	0.04838621	0.9666	0.0334
90	0.008517088	0.9915	2.91E-06	0.0085	0.00041379	0.9517	0.04788621	0.977	0.023
91	0.008291724	0.9917	2.77E-06	0.0083	0.00041379	0.9523	0.04728621	0.9765	0.0235
92	0.008074642	0.9919	2.64E-06	0.0081	0.00041379	0.9528	0.04678621	0.9759	0.0241
93	0.007865454	0.9921	2.52E-06	0.0079	0.00041379	0.9533	0.04628621	0.9753	0.0247
94	0.007663795	0.9923	2.40E-06	0.0077	0.00041379	0.9537	0.04588621	0.9747	0.0253
95	0.007469322	0.9925	2.29E-06	0.0075	0.00041379	0.9542	0.04538621	0.974	0.026
96	0.007281707	0.9927	2.19E-06	0.0073	0.00041379	0.9547	0.04488621	0.9733	0.0267
97	0.007100643	0.9929	2.09E-06	0.0071	0.00041379	0.9552	0.04438621	0.9726	0.0274
98	0.006925839	0.9931	1.99E-06	0.0069	0.00041379	0.9556	0.04398621	0.9718	0.0282
99	0.006757019	0.9932	1.91E-06	0.0068	0.00041379	0.956	0.04358621	0.9855	0.0145
100	0.006593922	0.9934	1.82E-06	0.0066	0.00041379	0.9565	0.04308621	0.9706	0.0294
101	0.006436302	0.9936	1.75E-06	0.0064	0.00041379	0.9569	0.04268621	0.9697	0.0303
102	0.006283923	0.9937	1.67E-06	0.0063	0.00041379	0.9573	0.04228621	0.9844	0.0156
103	0.006136565	0.9939	1.60E-06	0.0061	0.00041379	0.9577	0.04188621	0.9682	0.0318
104	0.005994015	0.994	1.53E-06	0.006	0.00041379	0.9581	0.04148621	0.9836	0.0164
105	0.005856075	0.9941	1.47E-06	0.0059	0.00041379	0.9585	0.04108621	0.9833	0.0167
106	0.005722554	0.9943	1.41E-06	0.0057	0.00041379	0.9589	0.04068621	0.9661	0.0339
107	0.005593271	0.9944	1.35E-06	0.0056	0.00041379	0.9593	0.04028621	0.9824	0.0176
108	0.005468056	0.9945	1.30E-06	0.0055	0.00041379	0.9596	0.03998621	0.9821	0.0179
109	0.005346745	0.9947	1.25E-06	0.0053	0.00041379	0.96	0.03958621	0.9636	0.0364
110	0.005229182	0.9948	1.20E-06	0.0052	0.00041379	0.9604	0.03918621	0.9811	0.0189
111	0.00511522	0.9949	1.15E-06	0.0051	0.00041379	0.9607	0.03888621	0.9808	0.0192
112	0.005004718	0.995	1.10E-06	0.005	0.00041379	0.9611	0.03848621	0.9804	0.0196
113	0.004897543	0.9951	1.06E-06	0.0049	0.00041379	0.9614	0.03818621	0.98	0.02
114	0.004793566	0.9952	1.02E-06	0.0048	0.00041379	0.9617	0.03788621	0.9796	0.0204
115	0.004692666	0.9953	9.82E-07	0.0047	0.00041379	0.9621	0.03748621	0.9792	0.0208
116	0.004594726	0.9954	9.45E-07	0.0046	0.00041379	0.9624	0.03718621	0.9787	0.0213
117	0.004499635	0.9955	9.10E-07	0.0045	0.00041379	0.9627	0.03688621	0.9783	0.0217
118	0.004407289	0.9956	8.76E-07	0.0044	0.00041379	0.963	0.03658621	0.9778	0.0222
119	0.004317585	0.9957	8.44E-07	0.0043	0.00041379	0.9633	0.03628621	0.9773	0.0227
120	0.004230427	0.9958	8.14E-07	0.0042	0.00041379	0.9636	0.03598621	0.9767	0.0233
121	0.004145722	0.9959	7.84E-07	0.0041	0.00041379	0.9639	0.03568621	0.9762	0.0238
122	0.004063384	0.9959	7.56E-07	0.0041	0.00041379	0.9642	0.03538621	1	0
123	0.003983326	0.996	7.29E-07	0.004	0.00041379	0.9645	0.03508621	0.9756	0.0244
124	0.003905469	0.9961	7.04E-07	0.0039	0.00041379	0.9648	0.03478621	0.975	0.025
125	0.003829735	0.9962	6.79E-07	0.0038	0.00041379	0.9651	0.03448621	0.9744	0.0256
126	0.00375605	0.9962	6.55E-07	0.0038	0.00041379	0.9653	0.03428621	1	0
127	0.003684344	0.9963	6.33E-07	0.0037	0.00041379	0.9656	0.03398621	0.9737	0.0263
128	0.003614548	0.9964	6.11E-07	0.0036	0.00041379	0.9659	0.03368621	0.973	0.027
129	0.003546597	0.9965	5.91E-07	0.0035	0.00041379	0.9661	0.03348621	0.9722	0.0278
130	0.003480429	0.9965	5.71E-07	0.0035	0.00041379	0.9664	0.03318621	1	0
131	0.003415985	0.9966	5.52E-07	0.0034	0.00041379	0.9666	0.03298621	0.9714	0.0286
132	0.003353207	0.9966	5.33E-07	0.0034	0.00041379	0.9669	0.03268621	1	0
133	0.003292039	0.9967	5.16E-07	0.0033	0.00041379	0.9671	0.03248621	0.9706	0.0294
134	0.003232429	0.9968	4.99E-07	0.0032	0.00041379	0.9674	0.03218621	0.9697	0.0303
135	0.003174326	0.9968	4.83E-07	0.0032	0.00041379	0.9676	0.03198621	1	0
136	0.003117682	0.9969	4.67E-07	0.0031	0.00041379	0.9678	0.03178621	0.9687	0.0313
137	0.00306245	0.9969	4.52E-07	0.0031	0.00041379	0.9681	0.03148621	1	0
138	0.003008584	0.997	4.38E-07	0.003	0.00041379	0.9683	0.03128621	0.9677	0.0323
139	0.002956042	0.997	4.24E-07	0.003	0.00041379	0.9685	0.03108621	1	0
140	0.002904781	0.9971	4.11E-07	0.0029	0.00041379	0.9688	0.03078621	0.9667	0.0333
141	0.002854762	0.9971	3.98E-07	0.0029	0.00041379	0.969	0.03058621	1	0
142	0.002805947	0.9972	3.86E-07	0.0028	0.00041379	0.9692	0.03038621	0.9655	0.0345
143	0.002758298	0.9972	3.74E-07	0.0028	0.00041379	0.9694	0.03018621	1	0
144	0.002711779	0.9973	3.63E-07	0.0027	0.00041379	0.9696	0.02998621	0.9643	0.0357
145	0.002666357	0.9973	3.52E-07	0.0027	0.00041379	0.9698	0.02978621	1	0
146	0.002621998	0.9974	3.41E-07	0.0026	0.00041379	0.97	0.02958621	0.963	0.037
147	0.00257867	0.9974	3.31E-07	0.0026	0.00041379	0.9702	0.02938621	1	0
148	0.002536343	0.9975	3.21E-07	0.0025	0.00041379	0.9704	0.02918621	0.9615	0.0385
149	0.002494987	0.9975	3.12E-07	0.0025	0.00041379	0.9706	0.02898621	1	0
150	0.002454574	0.9975	3.03E-07	0.0025	0.00041379	0.9708	0.02878621	1	0
151	0.002415076	0.9976	2.94E-07	0.0024	0.00041379	0.971	0.02858621	0.96	0.04
152	0.002376466	0.9976	2.86E-07	0.0024	0.00041379	0.9712	0.02838621	1	0
153	0.00233872	0.9977	2.77E-07	0.0023	0.00041379	0.9714	0.02818621	0.9583	0.0417
154	0.002301811	0.9977	2.70E-07	0.0023	0.00041379	0.9716	0.02798621	1	0
155	0.002265717	0.9977	2.62E-07	0.0023	0.00041379	0.9717	0.02788621	1	0
156	0.002230415	0.9978	2.55E-07	0.0022	0.00041379	0.9719	0.02768621	0.9565	0.0435
157	0.002195881	0.9978	2.48E-07	0.0022	0.00041379	0.9721	0.02748621	1	0
158	0.002162095	0.9978	2.41E-07	0.0022	0.00041379	0.9723	0.02728621	1	0
159	0.002129037	0.9979	2.34E-07	0.0021	0.00041379	0.9725	0.02708621	0.9545	0.0455
160	0.002096685	0.9979	2.28E-07	0.0021	0.00041379	0.9726	0.02698621	1	0
161	0.002065021	0.9979	2.21E-07	0.0021	0.00041379	0.9728	0.02678621	1	0
162	0.002034026	0.998	2.15E-07	0.002	0.00041379	0.973	0.02658621	0.9524	0.0476
163	0.002003681	0.998	2.10E-07	0.002	0.00041379	0.9731	0.02648621	1	0
164	0.00197397	0.998	2.04E-07	0.002	0.00041379	0.9733	0.02628621	1	0
165	0.001944875	0.9981	1.99E-07	0.0019	0.00041379	0.9734	0.02618621	0.95	0.05
166	0.00191638	0.9981	1.93E-07	0.0019	0.00041379	0.9736	0.02598621	1	0
167	0.001888469	0.9981	1.88E-07	0.0019	0.00041379	0.9738	0.02578621	1	0
168	0.001861127	0.9981	1.83E-07	0.0019	0.00041379	0.9739	0.02568621	1	0
169	0.001834339	0.9982	1.79E-07	0.0018	0.00041379	0.9741	0.02548621	0.9474	0.0526
170	0.001808091	0.9982	1.74E-07	0.0018	0.00041379	0.9742	0.02538621	1	0
171	0.001782368	0.9982	1.70E-07	0.0018	0.00041379	0.9744	0.02518621	1	0
172	0.001757157	0.9982	1.65E-07	0.0018	0.00041379	0.9745	0.02508621	1	0
173	0.001732445	0.9983	1.61E-07	0.0017	0.00041379	0.9747	0.02488621	0.9444	0.0556
174	0.001708219	0.9983	1.57E-07	0.0017	0.00041379	0.9748	0.02478621	1	0
175	0.001684468	0.9983	1.53E-07	0.0017	0.00041379	0.9749	0.02468621	1	0
176	0.001661179	0.9983	1.49E-07	0.0017	0.00041379	0.9751	0.02448621	1	0
177	0.00163834	0.9984	1.46E-07	0.0016	0.00041379	0.9752	0.02438621	0.9412	0.0588
178	0.001615942	0.9984	1.42E-07	0.0016	0.00041379	0.9754	0.02418621	1	0
179	0.001593971	0.9984	1.38E-07	0.0016	0.00041379	0.9755	0.02408621	1	0
180	0.001572419	0.9984	1.35E-07	0.0016	0.00041379	0.9756	0.02398621	1	0
181	0.001551275	0.9984	1.32E-07	0.0016	0.00041379	0.9758	0.02378621	1	0
182	0.001530529	0.9985	1.29E-07	0.0015	0.00041379	0.9759	0.02368621	0.9375	0.0625
183	0.001510171	0.9985	1.26E-07	0.0015	0.00041379	0.976	0.02358621	1	0
184	0.001490193	0.9985	1.23E-07	0.0015	0.00041379	0.9762	0.02338621	1	0
185	0.001470584	0.9985	1.20E-07	0.0015	0.00041379	0.9763	0.02328621	1	0
186	0.001451337	0.9985	1.17E-07	0.0015	0.00041379	0.9764	0.02318621	1	0
187	0.001432443	0.9986	1.14E-07	0.0014	0.00041379	0.9765	0.02308621	0.9333	0.0667
188	0.001413893	0.9986	1.11E-07	0.0014	0.00041379	0.9767	0.02288621	1	0
189	0.001395679	0.9986	1.09E-07	0.0014	0.00041379	0.9768	0.02278621	1	0
190	0.001377794	0.9986	1.06E-07	0.0014	0.00041379	0.9769	0.02268621	1	0
191	0.00136023	0.9986	1.04E-07	0.0014	0.00041379	0.977	0.02258621	1	0
192	0.00134298	0.9987	1.02E-07	0.0013	0.00041379	0.9771	0.02248621	0.9286	0.0714
193	0.001326035	0.9987	9.92E-08	0.0013	0.00041379	0.9773	0.02228621	1	0
194	0.001309391	0.9987	9.70E-08	0.0013	0.00041379	0.9774	0.02218621	1	0
195	0.001293039	0.9987	9.48E-08	0.0013	0.00041379	0.9775	0.02208621	1	0
196	0.001276973	0.9987	9.27E-08	0.0013	0.00041379	0.9776	0.02198621	1	0
197	0.001261186	0.9987	9.06E-08	0.0013	0.00041379	0.9777	0.02188621	1	0
198	0.001245673	0.9988	8.86E-08	0.0012	0.00041379	0.9778	0.02178621	0.9231	0.0769
199	0.001230428	0.9988	8.66E-08	0.0012	0.00041379	0.9779	0.02168621	1	0
200	0.001215443	0.9988	8.47E-08	0.0012	0.00041379	0.978	0.02158621	1	0
201	0.001200715	0.9988	8.29E-08	0.0012	0.00041379	0.9782	0.02138621	1	0
202	0.001186236	0.9988	8.11E-08	0.0012	0.00041379	0.9783	0.02128621	1	0
203	0.001172002	0.9988	7.93E-08	0.0012	0.00041379	0.9784	0.02118621	1	0
204	0.001158007	0.9988	7.76E-08	0.0012	0.00041379	0.9785	0.02108621	1	0
205	0.001144247	0.9989	7.60E-08	0.0011	0.00041379	0.9786	0.02098621	0.9167	0.0833
206	0.001130715	0.9989	7.43E-08	0.0011	0.00041379	0.9787	0.02088621	1	0
207	0.001117408	0.9989	7.28E-08	0.0011	0.00041379	0.9788	0.02078621	1	0
208	0.00110432	0.9989	7.12E-08	0.0011	0.00041379	0.9789	0.02068621	1	0
209	0.001091447	0.9989	6.97E-08	0.0011	0.00041379	0.979	0.02058621	1	0
210	0.001078784	0.9989	6.83E-08	0.0011	0.00041379	0.9791	0.02048621	1	0
211	0.001066327	0.9989	6.69E-08	0.0011	0.00041379	0.9792	0.02038621	1	0
212	0.001054072	0.9989	6.55E-08	0.0011	0.00041379	0.9793	0.02028621	1	0
213	0.001042014	0.999	6.41E-08	0.001	0.00041379	0.9794	0.02018621	0.9091	0.0909
214	0.001030149	0.999	6.28E-08	0.001	0.00041379	0.9795	0.02008621	1	0
215	0.001018474	0.999	6.15E-08	0.001	0.00041379	0.9796	0.01998621	1	0
216	0.001006984	0.999	6.03E-08	0.001	0.00041379	0.9797	0.01988621	1	0
217	0.000995676	0.999	5.90E-08	0.001	0.00041379	0.9798	0.01978621	1	0
218	0.000984546	0.999	5.79E-08	0.001	0.00041379	0.9798	0.01978621	1	0
219	0.00097359	0.999	5.67E-08	0.001	0.00041379	0.9799	0.01968621	1	0
220	0.000962805	0.999	5.56E-08	0.001	0.00041379	0.98	0.01958621	1	0
221	0.000952187	0.999	5.45E-08	0.001	0.00041379	0.9801	0.01948621	1	0
222	0.000941734	0.9991	5.34E-08	9.00E-04	0.00041379	0.9802	0.01938621	0.9	0.1
223	0.000931441	0.9991	5.23E-08	9.00E-04	0.00041379	0.9803	0.01928621	1	0
224	0.000921307	0.9991	5.13E-08	9.00E-04	0.00041379	0.9804	0.01918621	1	0
225	0.000911326	0.9991	5.03E-08	9.00E-04	0.00041379	0.9805	0.01908621	1	0
226	0.000901498	0.9991	4.93E-08	9.00E-04	0.00041379	0.9806	0.01898621	1	0
227	0.000891818	0.9991	4.84E-08	9.00E-04	0.00041379	0.9806	0.01898621	1	0
228	0.000882283	0.9991	4.74E-08	9.00E-04	0.00041379	0.9807	0.01888621	1	0
229	0.000872892	0.9991	4.65E-08	9.00E-04	0.00041379	0.9808	0.01878621	1	0
230	0.000863641	0.9991	4.56E-08	9.00E-04	0.00041379	0.9809	0.01868621	1	0
231	0.000854527	0.9991	4.48E-08	9.00E-04	0.00041379	0.981	0.01858621	1	0
232	0.000845548	0.9992	4.39E-08	8.00E-04	0.00041379	0.9811	0.01848621	0.8889	0.1111
233	0.000836701	0.9992	4.31E-08	8.00E-04	0.00041379	0.9811	0.01848621	1	0
234	0.000827984	0.9992	4.23E-08	8.00E-04	0.00041379	0.9812	0.01838621	1	0
235	0.000819395	0.9992	4.15E-08	8.00E-04	0.00041379	0.9813	0.01828621	1	0
236	0.00081093	0.9992	4.07E-08	8.00E-04	0.00041379	0.9814	0.01818621	1	0
237	0.000802588	0.9992	4.00E-08	8.00E-04	0.00041379	0.9815	0.01808621	1	0
238	0.000794366	0.9992	3.92E-08	8.00E-04	0.00041379	0.9815	0.01808621	1	0
239	0.000786263	0.9992	3.85E-08	8.00E-04	0.00041379	0.9816	0.01798621	1	0
240	0.000778275	0.9992	3.78E-08	8.00E-04	0.00041379	0.9817	0.01788621	1	0
241	0.000770401	0.9992	3.71E-08	8.00E-04	0.00041379	0.9818	0.01778621	1	0
242	0.000762639	0.9992	3.64E-08	8.00E-04	0.00041379	0.9818	0.01778621	1	0
243	0.000754986	0.9992	3.58E-08	8.00E-04	0.00041379	0.9819	0.01768621	1	0
244	0.000747442	0.9993	3.51E-08	7.00E-04	0.00041379	0.982	0.01758621	0.875	0.125
245	0.000740003	0.9993	3.45E-08	7.00E-04	0.00041379	0.9821	0.01748621	1	0
246	0.000732667	0.9993	3.39E-08	7.00E-04	0.00041379	0.9821	0.01748621	1	0
247	0.000725434	0.9993	3.33E-08	7.00E-04	0.00041379	0.9822	0.01738621	1	0
248	0.000718301	0.9993	3.27E-08	7.00E-04	0.00041379	0.9823	0.01728621	1	0
249	0.000711266	0.9993	3.21E-08	7.00E-04	0.00041379	0.9823	0.01728621	1	0
250	0.000704328	0.9993	3.15E-08	7.00E-04	0.00041379	0.9824	0.01718621	1	0
251	0.000697485	0.9993	3.10E-08	7.00E-04	0.00041379	0.9825	0.01708621	1	0
252	0.000690735	0.9993	3.05E-08	7.00E-04	0.00041379	0.9825	0.01708621	1	0
253	0.000684077	0.9993	2.99E-08	7.00E-04	0.00041379	0.9826	0.01698621	1	0
254	0.000677508	0.9993	2.94E-08	7.00E-04	0.00041379	0.9827	0.01688621	1	0
255	0.000671029	0.9993	2.89E-08	7.00E-04	0.00041379	0.9828	0.01678621	1	0
256	0.000664636	0.9993	2.84E-08	7.00E-04	0.00041379	0.9828	0.01678621	1	0
257	0.000658328	0.9993	2.79E-08	7.00E-04	0.00041379	0.9829	0.01668621	1	0
258	0.000652105	0.9993	2.74E-08	7.00E-04	0.00041379	0.983	0.01658621	1	0
259	0.000645964	0.9994	2.70E-08	6.00E-04	0.00041379	0.983	0.01658621	0.8571	0.1429
260	0.000639904	0.9994	2.65E-08	6.00E-04	0.00041379	0.9831	0.01648621	1	0
